# Supplementary material for: Treatment of alcohol use disorder via magnetic resonance-guided focused ultrasound ablation surgery
Source: Addict Sci Clin Pract. 2026 Jan 14;21:18. doi: 10.1186/s13722-025-00644-0 (PMC12853780; doi:10.1186/s13722-025-00644-0)
Supplement: Supplementary file 1 — Supplementary Material 1 [file 13722_2025_644_MOESM1_ESM.xlsx]

## Sheet: diff_GSP1000vsPreop
Supplementary Table 1. Functional connections with statistically significant difference between preoperative state and GSP1000 normative connectome
ROI1	ROI2	R-value	Effect Size	Adjusted P-value
LH_SomMot_1	LH_SomMot_2	0.0247976	-4.60853	0.00310971
LH_SomMot_1	LH_SomMot_3	0.318314	-4.14204	0.0176629
LH_SomMot_2	LH_SalVentAttn_FrOperIns_1	-0.150416	-3.70755	0.0407366
LH_SomMot_3	LH_SalVentAttn_FrOperIns_1	-0.185378	-5.43613	0.000104975
LH_SalVentAttn_FrOperIns_1	LH_SalVentAttn_FrOperIns_2	-0.0119623	-4.03131	0.022051
LH_SalVentAttn_FrOperIns_1	LH_SalVentAttn_Med_1	-0.438729	-3.86365	0.0314954
LH_SomMot_3	LH_SalVentAttn_Med_3	-0.287009	-4.13125	0.0176629
LH_SomMot_3	LH_Default_Par_2	0.443	3.99333	0.0243558
LH_Vis_2	RH_Vis_2	0.0195518	-4.90929	0.0010883
LH_SomMot_2	RH_SomMot_1	-0.0384679	-4.99219	0.000880994
LH_SomMot_3	RH_SomMot_1	-0.0552174	-7.55819	2.86572e-10
LH_SomMot_6	RH_SomMot_1	-0.36518	-3.6153	0.0497969
LH_SomMot_1	RH_SomMot_2	-0.15409	-4.8871	0.00112159
LH_SalVentAttn_FrOperIns_1	RH_SomMot_2	-0.475686	-5.92375	7.60191e-06
RH_SomMot_1	RH_SomMot_2	0.00492637	-6.33406	7.4083e-07
LH_SomMot_3	RH_SomMot_3	0.389628	-4.24949	0.0124312
LH_SalVentAttn_FrOperIns_1	RH_SomMot_3	-0.230004	-4.61129	0.00310971
RH_SomMot_1	RH_SomMot_3	0.341438	-4.11281	0.0178211
LH_SomMot_1	RH_SomMot_5	-0.408348	-3.72155	0.0407366
RH_SomMot_1	RH_SomMot_5	-0.445908	-3.94235	0.0289871
LH_SalVentAttn_Med_1	RH_SomMot_6	0.645481	3.79073	0.0349607
RH_SomMot_1	RH_SomMot_6	-0.466072	-3.88099	0.0307008
RH_SomMot_1	RH_SomMot_7	-0.44213	-3.92477	0.0289871
LH_SomMot_1	RH_SomMot_8	-0.476568	-3.89225	0.0300136
LH_Default_PFC_6	RH_SomMot_8	0.513736	3.70837	0.0407366
RH_SomMot_1	RH_SomMot_8	-0.425623	-3.83977	0.0324449
LH_SalVentAttn_ParOper_1	RH_DorsAttn_Post_4	0.649472	3.75353	0.0375453
LH_SalVentAttn_FrOperIns_1	RH_SalVentAttn_TempOccPar_2	-0.225002	-3.80262	0.0349028
LH_Default_Par_2	RH_SalVentAttn_TempOccPar_2	0.384038	3.61782	0.0497969
LH_SalVentAttn_FrOperIns_1	RH_SalVentAttn_FrOperIns_1	0.147179	-4.40761	0.00707153
LH_SalVentAttn_FrOperIns_2	RH_SalVentAttn_FrOperIns_1	0.207465	-4.98247	0.000880994
LH_SalVentAttn_Med_3	RH_SalVentAttn_FrOperIns_1	-0.247699	-3.75278	0.0375453
RH_SalVentAttn_FrOperIns_1	RH_SalVentAttn_Med_2	-0.160252	-3.79154	0.0349607
LH_SomMot_3	RH_Cont_Par_2	0.358702	3.70023	0.0412863
LH_DorsAttn_Post_3	RH_Cont_Par_2	0.666056	3.92652	0.0289871
LH_SalVentAttn_Med_2	RH_Cont_Par_2	0.448768	3.93252	0.0289871
RH_SomMot_5	RH_Cont_Par_2	0.554519	4.13422	0.0176629
RH_DorsAttn_Post_2	RH_Cont_Par_2	0.603147	4.04937	0.0217631
RH_SalVentAttn_TempOccPar_2	RH_Cont_Par_2	0.55905	4.76259	0.00191642
LH_SomMot_6	RH_Cont_PFCl_4	0.575114	3.90892	0.0294143
RH_SomMot_7	RH_Cont_PFCl_4	0.575185	3.62652	0.0496469
RH_SomMot_8	RH_Cont_PFCl_4	0.63196	3.6812	0.0437915
RH_Vis_8	RH_Default_Par_1	0.485101	3.65679	0.0457719
RH_Cont_Par_2	RH_Default_Temp_1	-0.36806	-4.73311	0.00206238
RH_SomMot_6	RH_Default_Temp_2	-0.642831	-3.99776	0.0243558
RH_Vis_7	RH_Default_Temp_3	0.625656	3.83551	0.0324449
LH_DorsAttn_FEF_1	RH_Default_PFCdPFCm_2	0.551034	4.46344	0.00577437
RH_SalVentAttn_Med_2	RH_Default_PFCdPFCm_2	0.655029	3.78833	0.0349607
RH_Cont_Par_2	RH_Default_PFCdPFCm_2	-0.269664	-3.8198	0.0332208
RH_Default_Temp_1	RH_Default_PFCdPFCm_2	-0.229057	-3.91594	0.0292995
RH_Default_Temp_3	RH_Default_PFCdPFCm_2	-0.465595	-4.31105	0.00990743
LH_SomMot_6	RH_Default_PFCdPFCm_3	0.569091	3.62706	0.0496469
RH_SomMot_8	RH_Default_PFCdPFCm_3	0.646184	3.65974	0.0457719
RH_Default_PFCdPFCm_2	RH_Default_pCunPCC_2	-0.207401	-4.11241	0.0178211
LH_SalVentAttn_FrOperIns_2	LH-GPe	-0.295882	-3.65864	0.0457719
LH-Pu	LH-GPe	-0.0813964	-7.32388	1.22951e-09
LH-SNc_PBP_VTA	LH-SNr	0.234465	-8.82542	0
LH-Pu	RH-Pu	0.494985	-4.04048	0.0218838
LH-GPe	RH-Pu	-0.061938	-4.64783	0.00290582
LH-Pu	RH-GPe	0.0126166	-4.96895	0.000880994
RH-Pu	RH-GPe	-0.135447	-9.90268	0
RH-SNc_PBP_VTA	RH-SNr	0.286848	-9.50947	0
LH-NAC	RH-HN	-0.614713	-3.71914	0.0407366
LH-Ventral_Latero_Dorsal	LH-Ventral_Anterior	0.0326938	-3.84262	0.0324449
LH_Vis_7	RH-Anterior	0.434791	3.7752	0.0361799
LH_SalVentAttn_Med_1	RH-Anterior	-0.41382	-3.75718	0.0375453
LH_SalVentAttn_Med_1	RH-Medio_Dorsal	-0.359125	-3.62089	0.0497969
RH_Vis_8	RH-Medio_Dorsal	0.530062	3.6549	0.0457719
RH_SalVentAttn_Med_2	RH-Medio_Dorsal	-0.555306	-3.86996	0.0313871
RH_Cont_PFCmp_1	RH-Medio_Dorsal	-0.446901	-4.19887	0.0148535
RH-HN	RH-Central_Lateral-Lateral_Posterior-Medial_Pulvinar	0.298176	-4.34386	0.00896917
LH-Ventral_Anterior	RH-Ventral_Anterior	0.0628639	-3.83711	0.0324449
RH_SomMot_6	LH_Hippocampus	-0.631497	-3.74291	0.0383893
LH_Vis_3	Cerebellar_Region7	0.4663	3.90105	0.0296495
LH_Vis_3	Cerebellar_Region8	0.440807	3.82087	0.0332208
LH_Default_PFC_5	Cerebellar_Region8	-0.261136	-3.71507	0.0407366
Cerebellar_Region9	Cerebellar_Region10	-0.0416793	-4.08154	0.0196374

## Sheet: diff_GSP1000vsPostop12m
Supplementary Table 2. Functional connections with statistically significant difference between postoperative state at 12-month follow-up and GSP1000 normative connectome
ROI1	ROI2	R-value	Effect Size	Adjusted P-value
LH_Vis_2	LH_Vis_8	-0.171245	-7.65147	0.00100278
LH_Vis_6	LH_Vis_9	0.268507	-5.23366	0.0091351
LH_SomMot_1	LH_SomMot_3	0.334026	-8.12864	0.0350632
LH_SomMot_1	RH_SomMot_1	0.380681	-5.31712	0.0453372
LH_SomMot_3	RH_SomMot_1	0.0171966	-14.4167	4.86093e-08
LH_SomMot_4	RH_SomMot_2	-0.185897	-5.52832	0.039521
LH_SomMot_3	RH_SomMot_3	0.405062	-8.32701	0.0260523
LH_SomMot_4	RH_SomMot_3	-0.223259	-5.37752	0.019458
LH_SalVentAttn_Med_3	RH_SomMot_3	-0.435574	-7.46421	0.00141233
LH_SomMot_4	RH_SomMot_4	0.305221	-5.84223	0.000774687
LH_DorsAttn_Post_2	RH_SalVentAttn_TempOccPar_2	0.0174262	-7.05686	0.00248562
LH_SalVentAttn_Med_3	RH_SalVentAttn_TempOccPar_2	-0.303445	-7.39829	0.0455404
LH_SalVentAttn_Med_1	RH_SalVentAttn_FrOperIns_1	-0.283333	-7.36287	0.0216186
LH_SalVentAttn_Med_3	RH_SalVentAttn_FrOperIns_1	-0.426878	-8.51362	0.00193277
RH_SomMot_1	RH_SalVentAttn_Med_2	-0.472447	-7.64992	0.0267753
RH_SomMot_3	RH_SalVentAttn_Med_2	-0.508776	-7.75486	0.00101162
RH_SalVentAttn_FrOperIns_1	RH_SalVentAttn_Med_2	-0.413852	-9.12344	0.000210543
LH_Limbic_OFC_1	RH_Limbic_OFC_1	0	-8.24877	4.86093e-08
LH-Pu	LH-GPe	0.139771	-12.4131	0.000657423
LH-SNc_PBP_VTA	LH-RN	0.169526	-7.67507	0.0134085
LH-SNc_PBP_VTA	LH-SNr	0.340587	-16.1045	4.21604e-09
LH-RN	LH-SNr	-0.16326	-6.40581	0.0234091
LH-SNr	LH-STH	-0.0257348	-7.25885	0.0260523
LH-Pu	RH-Pu	0.353224	-10.0062	6.92767e-06
LH-Pu	RH-GPe	0.0638536	-9.48898	0.00528605
LH-GPe	RH-GPe	0.0650349	-6.85148	0.0359636
RH-Pu	RH-GPe	0.146538	-16.4926	1.75609e-07
RH-SNc_PBP_VTA	RH-SNr	0.254062	-19.5547	0
RH-HN	RH-Central_Lateral-Lateral_Posterior-Medial_Pulvinar	0.252398	-9.17019	0.00151301
